# Supplementary material for: Indolium 1 Exerts Activity against Vemurafenib-Resistant Melanoma In Vivo
Source: Antioxidants (Basel). 2022 Apr 19;11(5):798. doi: 10.3390/antiox11050798 (PMC9137681; doi:10.3390/antiox11050798)
Supplement: Supplementary file 1 [file antioxidants-11-00798-s001.zip]

Archive with 1 entries (1 files):
- antioxidants-1646465-supplementary.pdf
